# Supplementary material for: In vitro models for non-alcoholic fatty liver disease: Emerging platforms and their applications
Source: iScience. 2021 Dec 4;25(1):103549. doi: 10.1016/j.isci.2021.103549 (PMC8689151; doi:10.1016/j.isci.2021.103549)
Supplement: Table S1. List of final articles used for the systematic review — This table includes the title of the publication, the year it was published, and the journal where it was published. [file mmc2.xlsx]

## Sheet: Sheet1
Table S1. List of final articles used for the systematic review. This table includes the title of the publication, the year it was published and the journal where it was published.
Title	Year of publication	Journal
A human hepatocellular in vitro model to investigate steatosis.	2007	Chemico-biological interactions
Fat-Loaded HepG2 Spheroids Exhibit Enhanced Protection From Pro-Oxidant and Cytokine Induced Damage	2007	Journal of cellular biochemistry
Selective aldosterone blocker ameliorates the progression of non-alcoholic steatohepatitis in rats.	2010	International journal of molecular medicine
Intracellular nicotinamide phosphoribosyltransferase protects against hepatocyte apoptosis and is down-regulated in nonalcoholic fatty liver disease.	2010	The Journal of clinical endocrinology and metabolism
Clerodendron glandulosum.Coleb extract ameliorates high fat diet/fatty acid induced lipotoxicity in experimental models of non-alcoholic steatohepatitis.	2010	Food and chemical toxicology : an international journal published for the British Industrial Biological Research Association
Crucial role of impaired Kupffer cell phagocytosis on the decreased Sonazoid-enhanced echogenicity in a liver of a nonalchoholic steatohepatitis rat model.	2010	Hepatology research : the official journal of the Japan Society of Hepatology
Cellular glutathione in fatty liver in vitro models.	2011	Toxicology in vitro : an international journal published in association with BIBRA
Combination treatment of angiotensin II type I receptor blocker and new oral iron chelator attenuates progression of nonalcoholic steatohepatitis in rats.	2011	American journal of physiology. Gastrointestinal and liver physiology
Effect of Œ±-linolenic acid on endoplasmic reticulum stress-mediated apoptosis of palmitic acid lipotoxicity in primary rat hepatocytes.	2011	Lipids in health and disease
meso-Dihydroguaiaretic acid inhibits hepatic lipid accumulation by activating AMP-activated protein kinase in human HepG2 cells.	2011	Biological & pharmaceutical bulletin
Effect of intracellular lipid accumulation in a new model of non-alcoholic fatty liver disease.	2012	BMC gastroenterology
A hedgehog survival pathway in 'undead' lipotoxic hepatocytes.	2012	Journal of hepatology
Activation of liver X receptors attenuates endotoxin-induced liver injury in mice with nonalcoholic fatty liver disease.	2012	Digestive diseases and sciences
Adiponectin upregulates hepatocyte CMKLR1 which is reduced in human fatty liver.	2012	Molecular and cellular endocrinology
Foxa1 reduces lipid accumulation in human hepatocytes and is down-regulated in nonalcoholic fatty liver.	2012	PloS one
Sida rhomboidea.Roxb extract alleviates pathophysiological changes in experimental in vivo and in vitro models of high fat diet/fatty acid induced non-alcoholic steatohepatitis.	2012	Experimental and toxicologic pathology : official journal of the Gesellschaft fur Toxikologische Pathologie
Prevention of free fatty acid-induced lipid accumulation, oxidative stress, and cell death in primary hepatocyte cultures by a Gynostemma pentaphyllum extract.	2012	Phytomedicine : international journal of phytotherapy and phytopharmacology
Cross talk between toll-like receptor-4 signaling and angiotensin-II in liver fibrosis development in the rat model of non-alcoholic steatohepatitis.	2013	Journal of gastroenterology and hepatology
Butyrate-producing probiotics reduce nonalcoholic fatty liver disease progression in rats: new insight into the probiotics for the gut-liver axis.	2013	PloS one
Food-derived peroxidized fatty acids may trigger hepatic inflammation: a novel hypothesis to explain steatohepatitis.	2013	Journal of hepatology
Advanced glycation endproducts induce fibrogenic activity in nonalcoholic steatohepatitis by modulating TNF-Œ±-converting enzyme activity in mice.	2013	Hepatology (Baltimore, Md.)
Brahma-related gene 1 bridges epigenetic regulation of proinflammatory cytokine production to steatohepatitis in mice.	2013	Hepatology (Baltimore, Md.)
Thyrotropin increases hepatic triglyceride content through upregulation of SREBP-1c activity.	2014	Journal of hepatology
Cardiotrophin-1 eliminates hepatic steatosis in obese mice by mechanisms involving AMPK activation.	2014	Journal of hepatology
PNPLA3 has retinyl-palmitate lipase activity in human hepatic stellate cells.	2014	Human molecular genetics
The effect of oleic and palmitic acid on induction of steatosis and cytotoxicity on rat hepatocytes in primary culture.	2015	Physiological research
Identification and validation co-differentially expressed genes with NAFLD and insulin resistance.	2015	Endocrine
Hepatic Injury in Nonalcoholic Steatohepatitis Contributes to Altered Intestinal Permeability.	2015	Cellular and molecular gastroenterology and hepatology
LPS-induced TNF-Œ± factor mediates pro-inflammatory and pro-fibrogenic pattern in non-alcoholic fatty liver disease.	2015	Oncotarget
The interplay between hepatic stellate cells and hepatocytes in an in vitro model of NASH.	2015	Toxicology in vitro : an international journal published in association with BIBRA
The effect of D-galactosamine on lean and steatotic rat hepatocytes in primary culture.	2015	Physiological research
The importance of the interaction between hepatocyte and hepatic stellate cells in fibrogenesis induced by fatty accumulation.	2015	Experimental and molecular pathology
Niacin inhibits fat accumulation, oxidative stress, and inflammatory cytokine IL-8 in cultured hepatocytes: Impact on non-alcoholic fatty liver disease.	2015	Metabolism: clinical and experimental
Development of an in vitro human liver system for interrogating nonalcoholic steatohepatitis.	2016	JCI insight
Investigating Nonalcoholic Fatty Liver Disease in a Liver-on-a-Chip Microfluidic Device.	2016	PloS one
Lipid disorder and intrahepatic renin-angiotensin system activation synergistically contribute to non-alcoholic fatty liver disease.	2016	Liver international : official journal of the International Association for the Study of the Liver
Cellular cholesterol accumulation modulates high fat high sucrose (HFHS) diet-induced ER stress and hepatic inflammasome activation in the development of non-alcoholic steatohepatitis.	2016	Biochimica et biophysica acta
Dietary saturated fatty acid and polyunsaturated fatty acid oppositely affect hepatic NOD-like receptor protein 3 inflammasome through regulating nuclear factor-kappa B activation.	2016	World journal of gastroenterology
Differential Lipotoxic Effects of Palmitate and Oleate in Activated Human Hepatic Stellate Cells and Epithelial Hepatoma Cells.	2016	Cellular physiology and biochemistry : international journal of experimental cellular physiology, biochemistry, and pharmacology
Gene network activity in cultivated primary hepatocytes is highly similar to diseased mammalian liver tissue.	2016	Archives of toxicology
c-Jun N-terminal kinase-mediated Rubicon expression enhances hepatocyte lipoapoptosis and promotes hepatocyte ballooning.	2016	World journal of gastroenterology
Ezetimibe ameliorates steatohepatitis via AMP activated protein kinase-TFEB-mediated activation of autophagy and NLRP3 inflammasome inhibition.	2017	Autophagy
Three-dimensional perfused human in vitro model of non-alcoholic fatty liver disease.	2017	World journal of gastroenterology
Hepatic chemerin mRNA expression is reduced in human nonalcoholic steatohepatitis.	2017	European journal of clinical investigation
Long-term exposure to a butter-rich diet induces mild-to-moderate steatosis in Chang liver cells and Swiss albino mice models.	2017	Journal of basic and clinical physiology and pharmacology
Alisol B 23-acetate protects against non-alcoholic steatohepatitis in mice via farnesoid X receptor activation.	2017	Acta pharmacologica Sinica
Fibronectin Type III Domain-Containing Protein 5 rs3480 A>G Polymorphism, Irisin, and Liver Fibrosis in Patients With Nonalcoholic Fatty Liver Disease.	2017	The Journal of clinical endocrinology and metabolism
In vitro cellular models of human hepatic fatty acid metabolism: differences between Huh7 and HepG2 cell lines in human and fetal bovine culturing serum.	2017	Physiological reports
Microengineered cultures containing human hepatic stellate cells and hepatocytes for drug development.	2017	Integrative biology : quantitative biosciences from nano to macro
The effects of di 2-ethyl hexyl phthalate (DEHP) on cellular lipid accumulation in HepG2 cells and its potential mechanisms in the molecular level.	2017	Toxicology mechanisms and methods
Cluster of Differentiation 36 Deficiency Aggravates Macrophage Infiltration and Hepatic Inflammation by Upregulating Monocyte Chemotactic Protein-1 Expression of Hepatocytes Through Histone Deacetylase 2-Dependent Pathway.	2017	Antioxidants & redox signaling
Alleviative effect of ciliary neurotrophic factor analogue on high fat-induced hepatic steatosis is partially independent of the central regulation.	2017	Clinical and experimental pharmacology & physiology
Adiponectin deficiency rescues high-fat diet-induced hepatic injury, apoptosis and autophagy loss despite persistent steatosis.	2017	International journal of obesity (2005)
Growth differentiation factor 15 ameliorates nonalcoholic steatohepatitis and related metabolic disorders in mice.	2018	Scientific reports
Mucosal-associated invariant T cells are a profibrogenic immune cell population in the liver.	2018	Nature communications
Metformin ameliorates activation of hepatic stellate cells and hepatic fibrosis by succinate and GPR91 inhibition.	2018	Biochemical and biophysical research communications
TRAIL reduces impaired glucose tolerance and NAFLD in the high-fat diet fed mouse.	2018	Clinical science (London, England : 1979)
Mucosal-Associated Invariant T Cells Improve Nonalcoholic Fatty Liver Disease Through Regulating Macrophage Polarization.	2018	Frontiers in immunology
Treatment of cigarette smoke extract and condensate differentially potentiates palmitic acid-induced lipotoxicity and steatohepatitis in vitro.	2018	Toxicology in vitro : an international journal published in association with BIBRA
CXC Motif Ligand 16 Promotes Nonalcoholic Fatty Liver Disease Progression via Hepatocyte-Stellate Cell Crosstalk.	2018	The Journal of clinical endocrinology and metabolism
Isoquercetin Improves Hepatic Lipid Accumulation by Activating AMPK Pathway and Suppressing TGF-Œ≤ Signaling on an HFD-Induced Nonalcoholic Fatty Liver Disease Rat Model.	2018	International journal of molecular sciences
Taurine attenuates the development of hepatic steatosis through the inhibition of oxidative stress in a model of nonalcoholic fatty liver disease in vivo and in vitro.	2018	Amino acids
Saturated fatty acid combined with lipopolysaccharide stimulates a strong inflammatory response in hepatocytes in vivo and in vitro.	2018	American journal of physiology. Endocrinology and metabolism
Iso-alpha acids from hops (Humulus lupulus) inhibit hepatic steatosis, inflammation, and fibrosis.	2018	Laboratory investigation; a journal of technical methods and pathology
Activation of the CXCL16/CXCR6 pathway promotes lipid deposition in fatty livers of apolipoprotein E knockout mice and HepG2 cells.	2018	American journal of translational research
Low-density lipoprotein receptor-related protein-1 dysfunction synergizes with dietary cholesterol to accelerate steatohepatitis progression.	2018	The Journal of biological chemistry
Iron Inhibits the Secretion¬†of Apolipoprotein E in Cultured Human Adipocytes.	2018	Cellular and molecular gastroenterology and hepatology
Generation of Hepatic Stellate Cells from Human Pluripotent Stem Cells Enables In Vitro Modeling of Liver Fibrosis	2018	Cell stem cell
Human hepatic 3D spheroids as a model for steatosis and insulin resistance	2018	Scientific reports
miR-122 inhibition in a human liver organoid model leads to liver inflammation, necrosis, steatofibrosis and dysregulated insulin signaling	2018	PloS one
Silibinin ameliorates hepatic lipid accumulation and oxidative stress in mice with non-alcoholic steatohepatitis by regulating CFLAR-JNK pathway.	2019	Acta pharmaceutica Sinica. B
The SGLT2 Inhibitor Canagliflozin Prevents Carcinogenesis in a Mouse Model of Diabetes and Non-Alcoholic Steatohepatitis-Related Hepatocarcinogenesis: Association with SGLT2 Expression in Hepatocellular Carcinoma.	2019	International journal of molecular sciences
Generation of Human Fatty Livers Using Custom-Engineered Induced Pluripotent Stem Cells with Modifiable SIRT1 Metabolism.	2019	Cell metabolism
Silybin Modulates Collagen Turnover in an In Vitro Model of NASH.	2019	Molecules (Basel, Switzerland)
A Human Liver-on-a-Chip Platform for Modeling Nonalcoholic Fatty Liver Disease.	2019	Advanced biosystems
Acetaminophen aggravates fat accumulation in NAFLD by inhibiting autophagy via the AMPK/mTOR pathway.	2019	European journal of pharmacology
Application of Stable Isotope Labels for Metabolomics in Studies in Fatty Liver Disease.	2019	Methods in molecular biology (Clifton, N.J.)
Possible association of arrestin domain-containing protein 3 and progression of non-alcoholic fatty liver disease.	2019	International journal of medical sciences
Increased Expression of RUNX1 in Liver Correlates with NASH Activity Score in Patients with Non-Alcoholic Steatohepatitis (NASH).	2019	Cells
Insulin-like growth factor binding protein 7 accelerates hepatic steatosis and insulin resistance in non-alcoholic fatty liver disease.	2019	Clinical and experimental pharmacology & physiology
NLRC4 inflammasome activation regulated by TNF-Œ± promotes inflammatory responses in nonalcoholic fatty liver disease.	2019	Biochemical and biophysical research communications
Dysregulation of the Splicing Machinery Is Associated to the Development of Nonalcoholic Fatty Liver Disease.	2019	The Journal of clinical endocrinology and metabolism
Preventive Effects of Total Flavonoid C-Glycosides from Abrus mollis on Nonalcoholic Fatty Liver Disease through Activating the PPARŒ± Signaling Pathway.	2019	Planta medica
Effects of XIAP on high fat diet-induced hepatic steatosis: a mechanism involving NLRP3 inflammasome and oxidative stress.	2019	Aging
Adipocytes as lipid sensors of oleic acid transport through a functional Caco-2/HT29-MTX intestinal barrier.	2019	Adipocyte
Novel hepatoprotective role of Leonurine hydrochloride against experimental non-alcoholic steatohepatitis mediated via AMPK/SREBP1 signaling pathway.	2019	Biomedicine & pharmacotherapy = Biomedecine & pharmacotherapie
Human Multilineage 3D Spheroids as a Model of Liver Steatosis and Fibrosis	2019	International journal of molecular sciences
Modeling Steatohepatitis in Humans with Pluripotent Stem Cell-Derived Organoids	2019	Cell metabolism
In Vitro Human Liver Model of Nonalcoholic Steatohepatitis by Coculturing Hepatocytes, Endothelial Cells, and Kupffer Cells	2019	Advanced healthcare materials
Targeting CYP4A attenuates hepatic steatosis in a novel multicellular organotypic liver model	2019	Journal of biological engineering
The TM6SF2 E167K genetic variant induces lipid biosynthesis and reduces apolipoprotein B secretion in human hepatic 3D spheroids	2019	Scientific reports
The Novel Adipokine Gremlin 1 Antagonizes Insulin Action and Is Increased in Type 2 Diabetes and NAFLD/NASH.	2020	Diabetes
Hepatocyte-derived extracellular vesicles promote endothelial inflammation and atherogenesis via microRNA-1.	2020	Journal of hepatology
A Functional Role of GAS6/TAM in Nonalcoholic Steatohepatitis Progression Implicates AXL as Therapeutic Target.	2020	Cellular and molecular gastroenterology and hepatology
Efficacy of primary liver organoid culture from different stages of non-alcoholic steatohepatitis (NASH) mouse model.	2020	Biomaterials
Human Pluripotent Stem Cell-Derived Organoids as Models of Liver Disease.	2020	Gastroenterology
Regulation of gene transcription by thyroid hormone receptor Œ≤ agonists in clinical development for the treatment of non-alcoholic steatohepatitis (NASH).	2020	PloS one
Obeticholic acid and INT-767 modulate collagen deposition in a NASH in vitro model.	2020	Scientific reports
Fibrinogen-like protein 2 aggravates nonalcoholic steatohepatitis via interaction with TLR4, eliciting inflammation in macrophages and inducing hepatic lipid metabolism disorder.	2020	Theranostics
The preventive effect of liraglutide on the lipotoxic liver injury via increasing autophagy.	2019	Annals of hepatology
Hepatic FNDC5 is a potential local protective factor against Non-Alcoholic Fatty Liver.	2020	Biochimica et biophysica acta. Molecular basis of disease
Adiponectin Inhibits NLRP3 Inflammasome Activation in Nonalcoholic Steatohepatitis via AMPK-JNK/ErK1/2-NFŒ∫B/ROS Signaling Pathways.	2020	Frontiers in medicine
Caveolin-1 alleviates lipid accumulation in NAFLD associated with promoting autophagy by inhibiting the Akt/mTOR pathway.	2020	European journal of pharmacology
Dual TBK1/IKKŒµ inhibitor amlexanox mitigates palmitic acid-induced hepatotoxicity and lipoapoptosis in vitro.	2020	Toxicology
Cannabinoid receptor type 1 antagonist inhibits progression of obesity-associated nonalcoholic steatohepatitis in a mouse model by remodulating immune system disturbances.	2020	Immunity, inflammation and disease
Protective Effect of Fuzi Lizhong Decoction against Non-alcoholic Fatty Liver Disease via Anti-inflammatory Response through Regulating p53 and PPARG Signaling.	2020	Biological & pharmaceutical bulletin
Heme Oxygenase-1 Suppresses Wnt Signaling Pathway in Nonalcoholic Steatohepatitis-Related Liver Fibrosis.	2020	BioMed research international
Activation of the AMPK-SIRT1 pathway contributes to protective effects of Salvianolic acid A against lipotoxicity in hepatocytes and NAFLD in mice.	2020	Frontiers in pharmacology
S-petasin inhibits lipid accumulation in oleic acid-induced HepG2 cells through activation of the AMPK signaling pathway.	2020	Food & function
17Œ≤-estradiol ameliorates lipotoxicity-induced hepatic mitochondrial oxidative stress and insulin resistance.	2020	Free radical biology & medicine
Baicalein reduces hepatic fat accumulation by activating AMPK in oleic acid-induced HepG2 cells and high-fat diet-induced non-insulin-resistant mice.	2020	Food & function
Orotic acid-treated hepatocellular carcinoma cells resist steatosis by modification of fatty acid metabolism.	2020	Lipids in health and disease
Veratrilla baillonii Franch Could Alleviate Lipid Accumulation¬†in LO2 Cells by Regulating Oxidative, Inflammatory, and Lipid Metabolic Signaling Pathways.	2020	Frontiers in pharmacology
Characterization of Human Induced Pluripotent Stem Cell-Derived Hepatocytes with Mature Features and Potential for Modeling Metabolic Diseases.	2020	International journal of molecular sciences
Quercetin and hydroxytyrosol as modulators of hepatic steatosis: A NAFLD‐on‐a‐chip study	2020	Biotechnology and bioengineering
Discovery and Targeting of the Signaling Controls of PNPLA3 to Effectively Reduce Transcription, Expression, and Function in Pre-Clinical NAFLD/NASH Settings	2020	Cells
Low‐dose trans‐resveratrol induce poly(ADP)‐ribosylation‐dependent increase of the PPAR‐γ protein expression level in the in vitro model of non‐alcoholic fatty liver disease	2020	Molecular biologyr eports
A Microphysiological System for Studying Nonalcoholic Steatohepatitis	2020	Hepatology communications
Human Liver Spheroids as a Model to Study Aetiology and Treatment of Hepatic Fibrosis	2020	Cells
LPIAT1/MBOAT7 depletion increases triglyceride synthesis fueled by high phosphatidylinositol turnover	2020	Gut
iPSC-derived hepatocytes generated from NASH donors provide a valuable platform for diases modeling and drug discovery	2020	Biology open
FXR Isoforms Control Different Metabolic Functions in Liver Cells via Binding to Specific DNA Motifs	2020	Gastroenterology
Self-Organizing Human Induced Pluripotent Stem Cell Hepatocyte 3D Organoids Inform the Biology of the Pleiotropic TRIB1 Gene	2020	Hepatology communications
Sorafenib reduces steatosis-induced fibrogenesis in a human 3D co-culture model of non-alcoholic fatty liver disease.	2021	Environmental toxicology
Co-Culture of Human Mesenchymal Stromal Cells and Primary Mouse Hepatocytes.	2021	Methods in molecular biology (Clifton, N.J.)
Icaritin ameliorates hepatic steatosis via promoting fatty acid Œ≤-oxidation and insulin sensitivity.	2021	Life sciences
Major royal jelly proteins prevents NAFLD by improving mitochondrial function and lipid accumulation through activating the AMPK / SIRT3 pathway in vitro.	2021	Journal of food science
Hepatoprotective effect of selected isoandrographolide derivatives on steatotic HepG2 cells and High Fat Diet fed rats.	2021	European journal of pharmacology
Aberrant FGFR4 signaling worsens nonalcoholic steatohepatitis in FGF21KO mice	2021	International journal of biological sciences
FTZ attenuates liver steatosis and fibrosis in the minipigs with type 2 diabetes by regulating the AMPK signaling pathway	2021	Biomedicine & Pharmacotherapy
Bicyclol ameliorates nonalcoholic fatty liver disease in mice via inhibiting MAPKs and NF-κB signaling pathways	2021	Biomedicine & Pharmacotherapy
Nano-encapsulation of hydroxytyrosol into formulated nanogels improves therapeutic effects against hepatic steatosis: An in vitro study	2021	Materials Science and Engineering: C
Hepatocyte-specific deletion of Nlrp6 in mice exacerbates the development of non-alcoholic steatohepatitis	2021	Free radical biology & medicine
Danthron ameliorates obesity and MAFLD through activating the interplay between PPARα/RXRα heterodimer and adiponectin receptor 2	2021	Biomedicine & Pharmacotherapy
Validation of an adipose-liver human-on-a-chip model of NAFLD for preclinical therapeutic efficacy evaluation	2021	Scientific reports
Modeling nonalcoholic fatty liver disease on a liver lobule chip with dual blood supply	2021	Acta Biomaterialia
Investigation of steatosis profiles induced by pesticides using liver organ-on-chip model and omics analysis	2021	Food and chemical toxicology
Functional Analysis of Induced Human Ballooned Hepatocytes in a Cell Sheet-Based Three Dimensional Model	2021	Tissue Engineering and Regenerative Medicine
A scalable and sensitive steatosis chip with long-term perfusion of in situ differentiated HepaRG organoids	2021	Biomaterials
Uridine attenuates obesity, ameliorates hepatic lipid accumulation and modifies the gut microbiota composition in mice fed with a high-fat diet	2021	Food & function
Bioengineered Multicellular Liver Microtissues for Modeling Advanced Hepatic Fibrosis Driven Through Non-Alcoholic Fatty Liver Disease	2021	Small
Funcional characterization of organoids derived from irreversibly damaged NASH patient liver	2021	Hepatology
Human Nonalcoholic Steatohepatitis on a Chip	2021	Hepatology communications
Steatotic hepatocytes release mature VLDL via methionine and tyrosine metabolism in a Keap1-Nrf2 dependent manner	2021	Hepatology
Fatty Acids Activate the Transcriptional Coactivator YAP1 to Promote Liver Fibrosis via p38 Mitogen-Activated Protein Kinase	2021	Gastroenterology and hepatology
Gut- liver on a chip towards an in vitro model of hepatic steatosis	2018	Biotechnology and bioengineering
